# Supplementary material for: Targeting Tumor Heterogeneity by Breaking a Stem Cell and Epithelial Niche Interaction Loop
Source: Adv Sci (Weinh). 2024 May 6;11(26):2307452. doi: 10.1002/advs.202307452 (PMC11234407; doi:10.1002/advs.202307452)
Supplement: Supplementary file 2 — Supporting Information [file ADVS-11-2307452-s002.xlsx]

## Sheet: Sheet1
Ctrl						Expr
	interacting_pair	type	‘-log10(P.val)	Relative expression			interacting_pair	type	‘-log10(P.val)	Relative expression
1	SPP1_CD44	basal.basal	0.0190881	-0.643856		1	CADM1_CADM1	basal.basal	2.38722	-1.82113
2	HGF_CD44	basal.basal	0.0154727	-1.49411		2	FGF1_FGFR2	basal.basal	-4.34e-05	-3.81604
3	FGF1_FGFR2	basal.basal	-0.000434077	-3.17137		3	CD44_FGFR2	basal.basal	0.00344455	-1.96578
4	CD44_FGFR2	basal.basal	-0.000434077	-1.24811		4	TIMP1_FGFR2	basal.basal	0.0413883	-2.29336
5	TIMP1_FGFR2	basal.basal	0.0746879	-1.53533		5	FGFR1_FGFR2	basal.basal	0.00344455	-1.33643
6	FGFR1_FGFR2	basal.basal	0.0118872	-1.27928		6	FGFR2_FGFR3	basal.basal	0.0105057	-3.29336
7	FGF1_FGFR3	basal.basal	-0.000434077	-5.2109		7	FGF1_TGFBR3	basal.basal	-4.34e-05	-3.42663
8	FGFR2_FGFR3	basal.basal	-0.000434077	-3.1976		8	TGFB1_TGFBR3	basal.basal	0.14685	-2.05289
9	FGF1_TGFBR3	basal.basal	-0.000434077	-2.73697		9	TGFB3_TGFBR3	basal.basal	2.09151	-2.40354
10	TGFB1_TGFBR3	basal.basal	0.628932	-1.92687		10	TGFB2_TGFBR3	basal.basal	4	-2.49818
11	INHA_TGFBR3	basal.basal	-0.000434077	-2.77596		11	ERBB3_NRG1	basal.basal	0.55424	-2.30757
12	TGFB3_TGFBR3	basal.basal	3	-2.13289		12	CD74_MIF	basal.basal	0.549597	0.567545
13	TGFB2_TGFBR3	basal.basal	3	-2.05289		13	ICAM1_AREG	basal.basal	0.218891	-1.36587
14	CXADR_FAM3C	basal.basal	-0.000434077	-1.45799		14	TNFRSF1B_GRN	basal.basal	0.784891	-0.940645
15	PGRMC2_CCL4L2	basal.basal	1.5376	-2.07097		15	CD74_COPA	basal.basal	2.09151	-0.488026
16	EGFR_NRG1	basal.basal	3	-1.86775		16	CD74_APP	basal.basal	4	0.279768
17	ADGRL1_NRG1	basal.basal	3	-2.08927		17	NRP2_PGF	basal.basal	4	-1.90509
18	ERBB3_NRG1	basal.basal	1.38722	-2.04097		18	FLT1_PGF	basal.basal	-4.34e-05	-2.23107
19	EGFR_TGFA	basal.basal	1.4318	-3.2109		19	ADRB2_VEGFB	basal.basal	-4.34e-05	-3.64386
20	EGFR_TGFB1	basal.basal	0.0154727	-2.38082		20	CSF1_SLC7A1	basal.basal	0.730254	-3.17137
21	EGFR_MIF	basal.basal	0.00130484	0.163499		21	IGF1_IGF1R	basal.basal	1.61798	-2.18442
22	CD74_MIF	basal.basal	0.237321	0.560715		22	GRN_SORT1	basal.basal	-4.34e-05	-0.946194
23	EGFR_AREG	basal.basal	-0.000434077	-2.62593		23	COPA_SORT1	basal.basal	-4.34e-05	-1.9885
24	ICAM1_AREG	basal.basal	-0.000434077	-1.1078		24	DLL1_NOTCH1	basal.basal	0.227605	-2.96578
25	TNFRSF1B_GRN	basal.basal	0.185752	-1.06492		25	TNF_PTPRS	basal.basal	1.79317	-1.73697
26	EGFR_BTC	basal.basal	-0.000434077	-3.8997		26	PTN_PTPRS	basal.basal	0.00696077	-0.771027
27	ERBB3_BTC	basal.basal	-0.000434077	-4.75633		27	ACKR3_CXCL12	basal.basal	4	-0.836501
28	EGFR_COPA	basal.basal	2.30103	-1.74662		28	NOTCH1_WNT4	basal.basal	0.0051991	-3.4112
29	CD74_COPA	basal.basal	3	-0.612637		29	FZD6_WNT4	basal.basal	0.0213174	-3.94342
30	EGFR_EPGN	basal.basal	-0.000434077	-3.59074		30	NOTCH1_JAG1	basal.basal	0.263524	-2.23107
31	CD44_HBEGF	basal.basal	0.0154727	-0.736966		31	PDGFB_LRP1	basal.basal	4	-1.96578
32	CD74_APP	basal.basal	3	0.111031		32	WNT5A_PTPRK	basal.basal	0.0669685	-2.2109
33	NRP1_PGF	basal.basal	3	-2.45799		33	WNT5A_FZD1	basal.basal	0.045227	-3.26534
34	NRP2_PGF	basal.basal	3	-2.11404		34	WNT4_FZD1	basal.basal	0.0399575	-3.8365
35	FLT1_PGF	basal.basal	-0.000434077	-2.76611		35	WNT7B_FZD1	basal.basal	0.0819172	-4.05889
36	FLT1_VEGFB	basal.basal	-0.000434077	-3.75633		36	WNT5A_FZD2	basal.basal	0.056456	-2.82623
37	NRP2_SEMA3F	basal.basal	2.30103	-2.8365		37	WNT5A_FZD5	basal.basal	0.0457092	-3.36587
38	NRP2_SEMA3C	basal.basal	3	-2.03505		38	WNT5A_ANTXR1	basal.basal	0.0710412	-2.92139
39	CCL4L2_VSIR	basal.basal	1.76955	-2.40354		39	WNT5A_FZD3	basal.basal	0.0447453	-2.52284
40	TNF_VSIR	basal.basal	-0.000434077	-2.77596		40	FGFR2_XPR1	basal.basal	-4.34e-05	-2.82623
41	CCL4_SLC7A1	basal.basal	1.31876	-2.38836		41	WNT4_SMO	basal.basal	0.00169706	-3.18442
42	CSF1_SLC7A1	basal.basal	3	-2.53116		42	WNT7B_FZD10	basal.basal	-4.34e-05	#NAME?
43	CCL3_IDE	basal.basal	0.0319843	-3.52284		43	PLXNB2_PTN	basal.basal	-4.34e-05	-0.957356
44	IGF1_IGF1R	basal.basal	3	-2.26534		44	MIF_TNFRSF14	basal.basal	-4.34e-05	0.0100637
45	BDNF_NTRK2	basal.basal	1.38722	-3.49005		45	EFNA1_EPHA1	basal.basal	0.0122891	-3.30757
46	NTF4_NTRK2	basal.basal	3	-2.9105		46	EFNA1_EPHA2	basal.basal	0.0122891	-2.84684
47	BDNF_SORT1	basal.basal	-0.000434077	-4.23786		47	IDE_CCL23	basal.basal	0.0051991	-3.92139
48	GRN_SORT1	basal.basal	-0.000434077	-1.15521		48	NRG1_LGR4	basal.basal	4	-1.42663
49	COPA_SORT1	basal.basal	-0.000434077	-2.00578		49	EFNB2_EPHB4	basal.basal	1.35556	-2.82623
50	BDNF_F11R	basal.basal	-0.000434077	-1.53116		50	FZD6_WNT5A	basal.basal	0.0245222	-3.33643
51	FAM3C_CLEC2D	basal.basal	0.416801	-1.42275		51	LRP6_CKLF	basal.basal	0.119701	-2.25843
52	TNF_DAG1	basal.basal	-0.000434077	-1.2969		52	IL1B_ADRB2	basal.basal	-4.34e-05	#NAME?
53	TNF_NOTCH1	basal.basal	-0.000434077	-2.02915		53	PROS1_AXL	basal.basal	4	-1.36216
54	DLL1_NOTCH1	basal.basal	2.30103	-2.14561		54	PROS1_TYRO3	basal.basal	2.09151	-2.4344
55	TNF_SEMA4C	basal.basal	-0.000434077	-2.32916		55	AXL_IL15RA	basal.basal	4	-1.53116
56	PLXNB2_SEMA4C	basal.basal	-0.000434077	-2.15843		56	IL15_IL15RA	basal.basal	-4.34e-05	#NAME?
57	TNF_TNFRSF1A	basal.basal	-0.000434077	-1.74178		57	AXL_GAS6	basal.basal	4	-1.0145
58	TNF_FAS	basal.basal	-0.000434077	-2.17788		58	TYRO3_GAS6	basal.basal	4	-1.78091
59	TNF_TNFRSF1B	basal.basal	-0.000434077	-3		59	THBS1_aVb3 complex	basal.basal	1.79317	-0.550043
60	TNF_RIPK1	basal.basal	-0.000434077	-2.86775		60	MMP2_aVb3 complex	basal.basal	1.91721	-1.26534
61	TNF_PTPRS	basal.basal	-0.000434077	-1.92687		61	THBS1_a3b1 complex	basal.basal	4	-0.552156
62	PTN_PTPRS	basal.basal	0.0282604	-0.475936		62	TGFB1_aVb6 complex	basal.basal	-4.34e-05	-2.53116
63	TNF_CELSR2	basal.basal	-0.000434077	-2.57347		63	ACVR_1A2B receptor_INHBA	basal.basal	-4.34e-05	-4.13289
64	ACKR3_CXCL12	basal.basal	3	-1.25843		64	ACVR_1A2B receptor_INHBB	basal.basal	-4.34e-05	-3.57347
65	NCAM1_BDNF	basal.basal	3	-2.24469		65	NRG1_a6b4 complex	basal.basal	1.91721	-1.39973
66	NCAM1_GDNF	basal.basal	3	-2.191		66	IGF1_a6b4 complex	basal.basal	4	-1.68966
67	NOTCH1_WNT4	basal.basal	-0.000434077	-2.15843		67	PlexinA1_complex2_SEMA6D	basal.basal	2.38722	-3.27928
68	FZD6_WNT4	basal.basal	-0.000434077	-3.44222		68	CADM1_CADM1	basal.luminal	-4.34e-05	-2.67116
69	NOTCH1_JAG1	basal.basal	2.30103	-1.34008		69	FGF1_FGFR2	basal.luminal	-4.34e-05	-2.1078
70	PDGFB_LRP1	basal.basal	1.4318	-2.15843		70	CD44_FGFR2	basal.luminal	1.28316	-1.25843
71	BMP7_PTPRK	basal.basal	1.88606	-1.77103		71	TIMP1_FGFR2	basal.luminal	4	-1.45008
72	WNT5A_PTPRK	basal.basal	-0.000434077	-1.8625		72	FGFR1_FGFR2	basal.luminal	1.49349	-0.844251
73	PDGFB_PDGFRA	basal.basal	0.349692	-3.01159		73	FGFR2_FGFR3	basal.luminal	-4.34e-05	-3.73697
74	WNT5A_FZD1	basal.basal	-0.000434077	-2.662		74	FGF1_TGFBR3	basal.luminal	-4.34e-05	-5.26534
75	WNT4_FZD1	basal.basal	-0.000434077	-3.26534		75	TGFB1_TGFBR3	basal.luminal	-4.34e-05	-2.53116
76	WNT7B_FZD1	basal.basal	-0.000434077	-3.52284		76	TGFB3_TGFBR3	basal.luminal	-4.34e-05	-3.04692
77	WNT5A_FZD2	basal.basal	-0.000434077	-1.78588		77	TGFB2_TGFBR3	basal.luminal	-4.34e-05	-3.1976
78	WNT5A_ANTXR1	basal.basal	-0.000434077	-2.12658		78	ERBB3_NRG1	basal.luminal	-4.34e-05	-4.05889
79	WNT5A_FZD3	basal.basal	-0.000434077	-2.54793		79	CD74_MIF	basal.luminal	2.09151	0.751035
80	WNT5A_ROR1	basal.basal	-0.000434077	-2.87832		80	ICAM1_AREG	basal.luminal	4	-0.486004
81	FGFR1_NCAM1	basal.basal	3	-1.03209		81	TNFRSF1B_GRN	basal.luminal	0.0286778	-1.33643
82	FGFR2_EPHA4	basal.basal	0.0589858	-2.81604		82	CD74_COPA	basal.luminal	0.474826	-0.696658
83	EFNA1_EPHA4	basal.basal	0.0186345	-3.03505		83	CD74_APP	basal.luminal	0.0375833	-0.390245
84	EFNA4_EPHA4	basal.basal	1.76955	-3.08314		84	NRP2_PGF	basal.luminal	-4.34e-05	#NAME?
85	EFNA5_EPHA4	basal.basal	3	-2.81604		85	FLT1_PGF	basal.luminal	-4.34e-05	#NAME?
86	EFNB2_EPHA4	basal.basal	2.30103	-3.27928		86	ADRB2_VEGFB	basal.luminal	-4.34e-05	-4.92139
87	FGFR3_EPHA4	basal.basal	-0.000434077	-4.1078		87	CSF1_SLC7A1	basal.luminal	1.71897	-2.79586
88	FGFR2_XPR1	basal.basal	0.00305075	-2.50635		88	IGF1_IGF1R	basal.luminal	0.151134	-2.84684
89	WNT4_SMO	basal.basal	-0.000434077	-2.81604		89	GRN_SORT1	basal.luminal	1.31785	-0.83908
90	WNT7B_FZD4	basal.basal	-0.000434077	-4.18442		90	COPA_SORT1	basal.luminal	1.31785	-1.77596
91	DLL1_NOTCH2	basal.basal	1.3098	-2.41889		91	DLL1_NOTCH1	basal.luminal	1.55129	-2.25843
92	JAG1_NOTCH2	basal.basal	1.76955	-1.49005		92	TNF_PTPRS	basal.luminal	0.0122891	-2.68966
93	DLL1_NOTCH3	basal.basal	0.161781	-3.60823		93	PTN_PTPRS	basal.luminal	-4.34e-05	-1.18115
94	JAG1_NOTCH3	basal.basal	0.49485	-1.9885		94	ACKR3_CXCL12	basal.luminal	-4.34e-05	-2.8365
95	PLXNB2_PTN	basal.basal	0.00130484	-0.634867		95	NOTCH1_WNT4	basal.luminal	1.09637	-1.8625
96	PLXNB2_SEMA4D	basal.basal	-0.000434077	-3.02327		96	FZD6_WNT4	basal.luminal	1.61798	-2.02327
97	PLXNB1_SEMA4D	basal.basal	-0.000434077	-4.15843		97	NOTCH1_JAG1	basal.luminal	0.0486139	-2.79586
98	EFNA2_EPHA1	basal.basal	0.0168249	-4.15843		98	PDGFB_LRP1	basal.luminal	0.0122891	-3.18442
99	EFNA1_EPHA1	basal.basal	-0.000434077	-3.27928		99	WNT5A_PTPRK	basal.luminal	0.0282141	-2.37333
100	EFNA1_EPHA2	basal.basal	-0.000434077	-2.63487		100	WNT5A_FZD1	basal.luminal	-4.34e-05	#NAME?
101	NRG1_LSR	basal.basal	0.106793	-1.0619		101	WNT4_FZD1	basal.luminal	-4.34e-05	#NAME?
102	NRG1_NETO2	basal.basal	3	-2.12029		102	WNT7B_FZD1	basal.luminal	-4.34e-05	#NAME?
103	NRG1_LGR4	basal.basal	3	-1.50635		103	WNT5A_FZD2	basal.luminal	0.00696077	-3.18442
104	SEMA4A_PLXND1	basal.basal	1.5376	-3.50635		104	WNT5A_FZD5	basal.luminal	-4.34e-05	#NAME?
105	EPHB6_EFNB2	basal.basal	1.67778	-3.01159		105	WNT5A_ANTXR1	basal.luminal	-4.34e-05	#NAME?
106	EPHA4_EFNB1	basal.basal	1.3098	-3.08314		106	WNT5A_FZD3	basal.luminal	0.0158779	-3
107	EPHA1_EFNA5	basal.basal	0.705534	-3.02327		107	FGFR2_XPR1	basal.luminal	0.157953	-2.39593
108	EPHA2_EFNA5	basal.basal	0.69897	-2.45799		108	WNT4_SMO	basal.luminal	0.175159	-2.49818
109	EFNB2_EPHB1	basal.basal	2.30103	-3.39593		109	WNT7B_FZD10	basal.luminal	0.405497	-4.26534
110	EPHA1_EFNA4	basal.basal	0.106793	-3.32193		110	PLXNB2_PTN	basal.luminal	2.38722	0.0482362
111	CEACAM1_CEACAM6	basal.basal	-0.000434077	-3.73697		111	MIF_TNFRSF14	basal.luminal	0.151134	0.041243
112	CEACAM5_CEACAM6	basal.basal	-0.000434077	-3.73697		112	EFNA1_EPHA1	basal.luminal	0.024982	-3.49005
113	CEACAM8_CEACAM6	basal.basal	-0.000434077	-3.73697		113	EFNA1_EPHA2	basal.luminal	0.0282141	-2.86775
114	CEACAM6_CEACAM6	basal.basal	-0.000434077	-3.73697		114	IDE_CCL23	basal.luminal	0.764219	-2.94342
115	CEACAM1_CEACAM8	basal.basal	-0.000434077	-3.73697		115	NRG1_LGR4	basal.luminal	-4.34e-05	-2.39593
116	VEGFA_FLT1	basal.basal	-0.000434077	-2.34373		116	EFNB2_EPHB4	basal.luminal	0.0437835	-3.96578
117	FZD6_WNT5A	basal.basal	-0.000434077	-2.78588		117	FZD6_WNT5A	basal.luminal	1.44249	-1.86775
118	C3_C3AR1	basal.basal	-0.000434077	-1.95456		118	LRP6_CKLF	basal.luminal	2.38722	-1.63039
119	CEACAM5_CEACAM1	basal.basal	-0.000434077	-3.73697		119	IL1B_ADRB2	basal.luminal	-4.34e-05	#NAME?
120	CEACAM5_CD1D	basal.basal	-0.000434077	-3.18442		120	PROS1_AXL	basal.luminal	-4.34e-05	#NAME?
121	PROS1_AXL	basal.basal	3	-1.19429		121	PROS1_TYRO3	basal.luminal	-4.34e-05	-2.82623
122	PROS1_TYRO3	basal.basal	-0.000434077	-2.50635		122	AXL_IL15RA	basal.luminal	-4.34e-05	-1.8625
123	CSF1R_CSF1	basal.basal	3	-2.93236		123	IL15_IL15RA	basal.luminal	-4.34e-05	#NAME?
124	CSF1R_IL34	basal.basal	1.92082	-3.96578		124	AXL_GAS6	basal.luminal	-4.34e-05	-1.87832
125	CD55_ADGRE5	basal.basal	0.0241089	-3.77596		125	TYRO3_GAS6	basal.luminal	-4.34e-05	-3.87832
126	PDGFRA_PDGFC	basal.basal	3	-2.34373		126	THBS1_aVb3 complex	basal.luminal	1.40782	-0.541618
127	AXL_IL15RA	basal.basal	3	-1.53533		127	MMP2_aVb3 complex	basal.luminal	1.17328	-1.25154
128	AXL_GAS6	basal.basal	3	-0.888969		128	THBS1_a3b1 complex	basal.luminal	1.49349	-0.625934
129	TYRO3_GAS6	basal.basal	-0.000434077	-1.84166		129	TGFB1_aVb6 complex	basal.luminal	0.145026	-2.42663
130	LTBR_LTB	basal.basal	-0.000434077	-3.1078		130	ACVR_1A2B receptor_INHBA	basal.luminal	-4.34e-05	-2.44222
131	DSC2_DSG2	basal.basal	-0.000434077	-2.8365		131	ACVR_1A2B receptor_INHBB	basal.luminal	-4.34e-05	-1.58208
132	LAMC1_aVb3 complex	basal.basal	2.04576	-1.53533		132	NRG1_a6b4 complex	basal.luminal	0.0684913	-2.17137
133	THBS1_aVb3 complex	basal.basal	3	-0.336428		133	IGF1_a6b4 complex	basal.luminal	0.0584389	-2.7084
134	THY1_aVb3 complex	basal.basal	0.712198	-2.45799		134	PlexinA1_complex2_SEMA6D	basal.luminal	-4.34e-05	-4.44222
135	MMP2_aVb3 complex	basal.basal	2.30103	-1.51046		135	CADM1_CADM1	luminal.basal	-4.34e-05	-2.67116
136	TNC_aVb3 complex	basal.basal	3	-1.37333		136	FGF1_FGFR2	luminal.basal	0.16488	-3.42663
137	PLAUR_aVb3 complex	basal.basal	0.00833099	-2.07704		137	CD44_FGFR2	luminal.basal	0.398918	-1.46196
138	FN1_a3b1 complex	basal.basal	0.0809219	-0.746616		138	TIMP1_FGFR2	luminal.basal	0.0418663	-2.49818
139	THBS1_a3b1 complex	basal.basal	3	-0.302226		139	FGFR1_FGFR2	luminal.basal	0.463315	-0.974262
140	FN1_a5b1 complex	basal.basal	0.091515	-0.823677		140	FGFR2_FGFR3	luminal.basal	4	-1.92687
141	FBN1_a5b1 complex	basal.basal	3	-1.93236		141	FGF1_TGFBR3	luminal.basal	1.61798	-3.1078
142	TNC_a8b1 complex	basal.basal	3	-1.66658		142	TGFB1_TGFBR3	luminal.basal	1.50724	-1.486
143	FN1_aVb1 complex	basal.basal	0.0118872	-0.673463		143	TGFB3_TGFBR3	luminal.basal	0.0798245	-3.15843
144	FN1_aVb5 complex	basal.basal	0.0172766	-0.710756		144	TGFB2_TGFBR3	luminal.basal	-4.34e-05	-3.35107
145	LAMC1_a6b1 complex	basal.basal	0.89279	-0.873027		145	ERBB3_NRG1	luminal.basal	2.38722	-1.71786
146	TNC_aVb6 complex	basal.basal	-0.000434077	-1.72738		146	CD74_MIF	luminal.basal	0.00344455	0.201634
147	TGFB1_aVb6 complex	basal.basal	-0.000434077	-2.78588		147	ICAM1_AREG	luminal.basal	-4.34e-05	-3.44222
148	ACVR1_BMPR2_BMP7	basal.basal	3	-2.24469		148	TNFRSF1B_GRN	luminal.basal	1.31785	-0.888969
149	ACVR_1A2A receptor_BMP7	basal.basal	3	-2.54793		149	CD74_COPA	luminal.basal	0.036165	-1.39214
150	BMPR1A_BMPR2_BMP7	basal.basal	3	-2.04097		150	CD74_APP	luminal.basal	0.250186	-0.181149
151	BMR1A_ACR2A_BMP7	basal.basal	3	-2.54793		151	NRP2_PGF	luminal.basal	-4.34e-05	#NAME?
152	ACVR_1A2A receptor_INHBA	basal.basal	0.00305075	-2.95456		152	FLT1_PGF	luminal.basal	2.38722	-2.07704
153	ACVR_1B2A receptor_INHBA	basal.basal	-0.000434077	-3.1078		153	ADRB2_VEGFB	luminal.basal	4	-2.81604
154	ACVR_1A2A receptor_INHBB	basal.basal	-0.000434077	-3.13289		154	CSF1_SLC7A1	luminal.basal	-4.34e-05	#NAME?
155	ACVR_1B2A receptor_INHBB	basal.basal	-0.000434077	-3.30757		155	IGF1_IGF1R	luminal.basal	-4.34e-05	-3.01159
156	ACVR_1B2A receptor_BMP3	basal.basal	-0.000434077	-4.87832		156	GRN_SORT1	luminal.basal	-4.34e-05	-1.34373
157	CNTF-1R_CLCF1	basal.basal	1.48149	-3.42663		157	COPA_SORT1	luminal.basal	-4.34e-05	-2.68038
158	IL6 receptor_IL6	basal.basal	-0.000434077	-3.699		158	DLL1_NOTCH1	luminal.basal	-4.34e-05	#NAME?
159	TGFB1_TGFbeta receptor1	basal.basal	0.00480371	-2.40354		159	TNF_PTPRS	luminal.basal	0.431681	-1.94342
160	TGFB1_TGFbeta receptor2	basal.basal	0.00130484	-2.2723		160	PTN_PTPRS	luminal.basal	4	0.144046
161	NRG1_a6b4 complex	basal.basal	1.49485	-1.49005		161	ACKR3_CXCL12	luminal.basal	-4.34e-05	#NAME?
162	IGF1_a6b4 complex	basal.basal	0.294992	-2.27928		162	NOTCH1_WNT4	luminal.basal	0.249414	-2.51457
163	PlexinA1_complex2_SEMA6D	basal.basal	1.34679	-3.33643		163	FZD6_WNT4	luminal.basal	0.0730919	-3.87832
164	SPP1_CD44	basal.luminal	1.35655	-0.375197		164	NOTCH1_JAG1	luminal.basal	1.37572	-1.76611
165	HGF_CD44	basal.luminal	3	-1.04097		165	PDGFB_LRP1	luminal.basal	-4.34e-05	-2.2863
166	FGF1_FGFR2	basal.luminal	-0.000434077	-2.33643		166	WNT5A_PTPRK	luminal.basal	1.91721	-1.35476
167	CD44_FGFR2	basal.luminal	0.407823	-0.9771		167	WNT5A_FZD1	luminal.basal	1.61798	-1.84166
168	TIMP1_FGFR2	basal.luminal	2.04576	-1.2109		168	WNT4_FZD1	luminal.basal	2.09151	-1.99424
169	FGFR1_FGFR2	basal.luminal	1.67778	-1		169	WNT7B_FZD1	luminal.basal	1.6968	-2.57347
170	FGF1_FGFR3	basal.luminal	-0.000434077	-4.44222		170	WNT5A_FZD2	luminal.basal	2.09151	-1.662
171	FGFR2_FGFR3	basal.luminal	0.0565055	-2.95456		171	WNT5A_FZD5	luminal.basal	1.61798	-1.87832
172	FGF1_TGFBR3	basal.luminal	-0.000434077	-5.96578		172	WNT5A_ANTXR1	luminal.basal	2.09151	-1.70369
173	TGFB1_TGFBR3	basal.luminal	-0.000434077	-2.95456		173	WNT5A_FZD3	luminal.basal	1.44249	-1.5187
174	INHA_TGFBR3	basal.luminal	-0.000434077	-6.38082		174	FGFR2_XPR1	luminal.basal	1.91721	-1.72261
175	TGFB3_TGFBR3	basal.luminal	-0.000434077	-3.4112		175	WNT4_SMO	luminal.basal	1.05502	-1.78091
176	TGFB2_TGFBR3	basal.luminal	-0.000434077	-3.22432		176	WNT7B_FZD10	luminal.basal	-4.34e-05	#NAME?
177	CXADR_FAM3C	basal.luminal	0.377786	-1.22769		177	PLXNB2_PTN	luminal.basal	0.0176835	-0.78339
178	PGRMC2_CCL4L2	basal.luminal	0.274088	-2.21759		178	MIF_TNFRSF14	luminal.basal	-4.34e-05	0.27262
179	EGFR_NRG1	basal.luminal	-0.000434077	-3.14561		179	EFNA1_EPHA1	luminal.basal	2.38722	-1.88897
180	ADGRL1_NRG1	basal.luminal	-0.000434077	-3.75633		180	EFNA1_EPHA2	luminal.basal	1.91721	-1.699
181	ERBB3_NRG1	basal.luminal	-0.000434077	-3.60823		181	IDE_CCL23	luminal.basal	0.468393	-3.07097
182	EGFR_TGFA	basal.luminal	0.767004	-3.22432		182	NRG1_LGR4	luminal.basal	-4.34e-05	-2.12029
183	EGFR_TGFB1	basal.luminal	3	-1.77103		183	EFNB2_EPHB4	luminal.basal	-4.34e-05	-3.07097
184	EGFR_MIF	basal.luminal	3	0.439357		184	FZD6_WNT5A	luminal.basal	0.0751524	-3.29336
185	CD74_MIF	basal.luminal	3	0.77484		185	LRP6_CKLF	luminal.basal	0.0399575	-2.662
186	EGFR_AREG	basal.luminal	3	-0.558517		186	IL1B_ADRB2	luminal.basal	-4.34e-05	-4.71786
187	ICAM1_AREG	basal.luminal	3	-0.0262051		187	PROS1_AXL	luminal.basal	-4.34e-05	-1.87303
188	TNFRSF1B_GRN	basal.luminal	0.0851282	-1.13606		188	PROS1_TYRO3	luminal.basal	-4.34e-05	-3.85726
189	EGFR_BTC	basal.luminal	3	-3.4112		189	AXL_IL15RA	luminal.basal	-4.34e-05	#NAME?
190	ERBB3_BTC	basal.luminal	0.0172766	-3.9885		190	IL15_IL15RA	luminal.basal	2.09151	-3.12029
191	EGFR_COPA	basal.luminal	0.0996329	-1.9885		191	AXL_GAS6	luminal.basal	-4.34e-05	#NAME?
192	CD74_COPA	basal.luminal	1.09151	-0.720232		192	TYRO3_GAS6	luminal.basal	-4.34e-05	-2.01742
193	EGFR_EPGN	basal.luminal	3	-2.78588		193	THBS1_aVb3 complex	luminal.basal	0.00169706	-1.68966
194	CD44_HBEGF	basal.luminal	0.224026	-0.610433		194	MMP2_aVb3 complex	luminal.basal	0.00344455	-2.92139
195	CD74_APP	basal.luminal	0.114074	-0.120294		195	THBS1_a3b1 complex	luminal.basal	0.00169706	-1.69432
196	NRP1_PGF	basal.luminal	-0.000434077	-4.29336		196	TGFB1_aVb6 complex	luminal.basal	-4.34e-05	-1.79086
197	NRP2_PGF	basal.luminal	-0.000434077	-3.30757		197	ACVR_1A2B receptor_INHBA	luminal.basal	-4.34e-05	-3.85726
198	FLT1_PGF	basal.luminal	-0.000434077	-5.87832		198	ACVR_1A2B receptor_INHBB	luminal.basal	0.063436	-3.38082
199	FLT1_VEGFB	basal.luminal	-0.000434077	-3.73697		199	NRG1_a6b4 complex	luminal.basal	-4.34e-05	-2.07704
200	NRP2_SEMA3F	basal.luminal	-0.000434077	-3.14561		200	IGF1_a6b4 complex	luminal.basal	-4.34e-05	-2.22432
201	NRP2_SEMA3C	basal.luminal	0.00656377	-2.95456		201	PlexinA1_complex2_SEMA6D	luminal.basal	-4.34e-05	#NAME?
202	CCL4L2_VSIR	basal.luminal	-0.000434077	-2.81604		202	CADM1_CADM1	luminal.luminal	-4.34e-05	-5.01159
203	TNF_VSIR	basal.luminal	-0.000434077	-3.35107		203	FGF1_FGFR2	luminal.luminal	4	-1.97143
204	CCL4_SLC7A1	basal.luminal	0.094744	-2.60823		204	CD44_FGFR2	luminal.luminal	2.09151	-0.929611
205	CSF1_SLC7A1	basal.luminal	0.647817	-2.77596		205	TIMP1_FGFR2	luminal.luminal	1.04048	-1.5649
206	CCL3_IDE	basal.luminal	1.38722	-3.03505		206	FGFR1_FGFR2	luminal.luminal	2.09151	-0.577767
207	IGF1_IGF1R	basal.luminal	0.0433514	-2.87832		207	FGFR2_FGFR3	luminal.luminal	-4.34e-05	-2.07704
208	BDNF_NTRK2	basal.luminal	-0.000434077	#NAME?		208	FGF1_TGFBR3	luminal.luminal	-4.34e-05	-4.38082
209	NTF4_NTRK2	basal.luminal	-0.000434077	#NAME?		209	TGFB1_TGFBR3	luminal.luminal	-4.34e-05	-1.79086
210	BDNF_SORT1	basal.luminal	3	-3.03505		210	TGFB3_TGFBR3	luminal.luminal	-4.34e-05	-4.50635
211	GRN_SORT1	basal.luminal	3	-0.948976		211	TGFB2_TGFBR3	luminal.luminal	-4.34e-05	-5.05889
212	COPA_SORT1	basal.luminal	3	-1.6529		212	ERBB3_NRG1	luminal.luminal	-4.34e-05	-2.62593
213	BDNF_F11R	basal.luminal	3	-0.982791		213	CD74_MIF	luminal.luminal	0.143815	0.435095
214	FAM3C_CLEC2D	basal.luminal	-0.000434077	-1.76611		214	ICAM1_AREG	luminal.luminal	0.402195	-1.25843
215	TNF_DAG1	basal.luminal	-0.000434077	-1.58208		215	TNFRSF1B_GRN	luminal.luminal	0.112326	-1.26882
216	TNF_NOTCH1	basal.luminal	-0.000434077	-2.35845		216	CD74_COPA	luminal.luminal	0.00344455	-1.81097
217	DLL1_NOTCH1	basal.luminal	0.123205	-2.50635		217	CD74_APP	luminal.luminal	-4.34e-05	-1.21424
218	TNF_SEMA4C	basal.luminal	0.60206	-1.41889		218	NRP2_PGF	luminal.luminal	-4.34e-05	#NAME?
219	PLXNB2_SEMA4C	basal.luminal	3	-1.32193		219	FLT1_PGF	luminal.luminal	-4.34e-05	#NAME?
220	TNF_TNFRSF1A	basal.luminal	-0.000434077	-1.8365		220	ADRB2_VEGFB	luminal.luminal	-4.34e-05	-3.38082
221	TNF_FAS	basal.luminal	-0.000434077	-2.8365		221	CSF1_SLC7A1	luminal.luminal	-4.34e-05	#NAME?
222	TNF_TNFRSF1B	basal.luminal	-0.000434077	-2.59946		222	IGF1_IGF1R	luminal.luminal	-4.34e-05	-4.53952
223	TNF_RIPK1	basal.luminal	-0.000434077	-2.93236		223	GRN_SORT1	luminal.luminal	0.139602	-1.20423
224	TNF_PTPRS	basal.luminal	-0.000434077	-2.45008		224	COPA_SORT1	luminal.luminal	0.197158	-2.35845
225	PTN_PTPRS	basal.luminal	-0.000434077	-0.646112		225	DLL1_NOTCH1	luminal.luminal	-4.34e-05	#NAME?
226	TNF_CELSR2	basal.luminal	-0.000434077	-2.44222		226	TNF_PTPRS	luminal.luminal	0.00696077	-3.12029
227	ACKR3_CXCL12	basal.luminal	-0.000434077	-2.64386		227	PTN_PTPRS	luminal.luminal	1.79317	-0.0588937
228	NCAM1_BDNF	basal.luminal	3	-2.24469		228	ACKR3_CXCL12	luminal.luminal	-4.34e-05	#NAME?
229	NCAM1_GDNF	basal.luminal	-0.000434077	#NAME?		229	NOTCH1_WNT4	luminal.luminal	1.91721	-1.49005
230	NOTCH1_WNT4	basal.luminal	3	-0.682696		230	FZD6_WNT4	luminal.luminal	1.35556	-2.00578
231	FZD6_WNT4	basal.luminal	3	-1.02915		231	NOTCH1_JAG1	luminal.luminal	0.341893	-2.152
232	NOTCH1_JAG1	basal.luminal	0.0319843	-1.71312		232	PDGFB_LRP1	luminal.luminal	-4.34e-05	-4.1078
233	PDGFB_LRP1	basal.luminal	-0.000434077	-3.35107		233	WNT5A_PTPRK	luminal.luminal	0.84436	-1.44222
234	BMP7_PTPRK	basal.luminal	3	-1.63935		234	WNT5A_FZD1	luminal.luminal	-4.34e-05	#NAME?
235	WNT5A_PTPRK	basal.luminal	-0.000434077	-1.72261		235	WNT4_FZD1	luminal.luminal	-4.34e-05	#NAME?
236	PDGFB_PDGFRA	basal.luminal	-0.000434077	#NAME?		236	WNT7B_FZD1	luminal.luminal	-4.34e-05	#NAME?
237	WNT5A_FZD1	basal.luminal	-0.000434077	-2.92139		237	WNT5A_FZD2	luminal.luminal	0.913284	-1.81097
238	WNT4_FZD1	basal.luminal	-0.000434077	-3.68038		238	WNT5A_FZD5	luminal.luminal	-4.34e-05	#NAME?
239	WNT7B_FZD1	basal.luminal	-0.000434077	-4.03505		239	WNT5A_ANTXR1	luminal.luminal	-4.34e-05	#NAME?
240	WNT5A_FZD2	basal.luminal	-0.000434077	-1.92139		240	WNT5A_FZD3	luminal.luminal	1.00833	-1.73697
241	WNT5A_ANTXR1	basal.luminal	-0.000434077	-3		241	FGFR2_XPR1	luminal.luminal	4	-1.51046
242	WNT5A_FZD3	basal.luminal	-0.000434077	-2.9885		242	WNT4_SMO	luminal.luminal	2.38722	-1.48197
243	WNT5A_ROR1	basal.luminal	-0.000434077	-3.04692		243	WNT7B_FZD10	luminal.luminal	1.61798	-2.64386
244	FGFR1_NCAM1	basal.luminal	-0.000434077	-1.62149		244	PLXNB2_PTN	luminal.luminal	4	0.136191
245	FGFR2_EPHA4	basal.luminal	-0.000434077	#NAME?		245	MIF_TNFRSF14	luminal.luminal	1.61798	0.298658
246	EFNA1_EPHA4	basal.luminal	-0.000434077	#NAME?		246	EFNA1_EPHA1	luminal.luminal	1.55129	-1.95456
247	EFNA4_EPHA4	basal.luminal	-0.000434077	#NAME?		247	EFNA1_EPHA2	luminal.luminal	1.55129	-1.7084
248	EFNA5_EPHA4	basal.luminal	-0.000434077	#NAME?		248	IDE_CCL23	luminal.luminal	1.91721	-2.45008
249	EFNB2_EPHA4	basal.luminal	-0.000434077	#NAME?		249	NRG1_LGR4	luminal.luminal	-4.34e-05	-4.38082
250	FGFR3_EPHA4	basal.luminal	-0.000434077	#NAME?		250	EFNB2_EPHB4	luminal.luminal	-4.34e-05	-4.60823
251	FGFR2_XPR1	basal.luminal	0.0357404	-2.4344		251	FZD6_WNT5A	luminal.luminal	1.29158	-1.85204
252	WNT4_SMO	basal.luminal	-0.000434077	-2.64386		252	LRP6_CKLF	luminal.luminal	0.617803	-1.87832
253	WNT7B_FZD4	basal.luminal	0.00305075	-3.87832		253	IL1B_ADRB2	luminal.luminal	4	-3.30757
254	DLL1_NOTCH2	basal.luminal	0.585027	-2.51457		254	PROS1_AXL	luminal.luminal	-4.34e-05	#NAME?
255	JAG1_NOTCH2	basal.luminal	0.815309	-1.53533		255	PROS1_TYRO3	luminal.luminal	-4.34e-05	-5.32193
256	DLL1_NOTCH3	basal.luminal	3	-2.76611		256	AXL_IL15RA	luminal.luminal	-4.34e-05	#NAME?
257	JAG1_NOTCH3	basal.luminal	3	-1.65745		257	IL15_IL15RA	luminal.luminal	-4.34e-05	-4.50635
258	PLXNB2_PTN	basal.luminal	1.76955	-0.222633		258	AXL_GAS6	luminal.luminal	-4.34e-05	#NAME?
259	PLXNB2_SEMA4D	basal.luminal	1.18709	-2.4112		259	TYRO3_GAS6	luminal.luminal	-4.34e-05	-5.38082
260	PLXNB1_SEMA4D	basal.luminal	2.30103	-3.04692		260	THBS1_aVb3 complex	luminal.luminal	0.0105057	-1.67116
261	EFNA2_EPHA1	basal.luminal	1.3098	-3.44222		261	MMP2_aVb3 complex	luminal.luminal	0.00696077	-2.87832
262	EFNA1_EPHA1	basal.luminal	0.0931265	-2.84684		262	THBS1_a3b1 complex	luminal.luminal	0.0051991	-1.8625
263	EFNA1_EPHA2	basal.luminal	0.0665127	-2.35845		263	TGFB1_aVb6 complex	luminal.luminal	1.36552	-1.72738
264	NRG1_LSR	basal.luminal	3	-0.567041		264	ACVR_1A2B receptor_INHBA	luminal.luminal	1.49349	-2.35845
265	NRG1_NETO2	basal.luminal	-0.000434077	-2.14561		265	ACVR_1A2B receptor_INHBB	luminal.luminal	4	-1.53116
266	NRG1_LGR4	basal.luminal	0.101824	-2.02327		266	NRG1_a6b4 complex	luminal.luminal	-4.34e-05	-3.64386
267	SEMA4A_PLXND1	basal.luminal	-0.000434077	-4.18442		267	IGF1_a6b4 complex	luminal.luminal	-4.34e-05	-4.13289
268	EPHB6_EFNB2	basal.luminal	0.152427	-3.33643		268	PlexinA1_complex2_SEMA6D	luminal.luminal	-4.34e-05	#NAME?
269	EPHA4_EFNB1	basal.luminal	0.737549	-3.09542
270	EPHA1_EFNA5	basal.luminal	-0.000434077	-3.94342
271	EPHA2_EFNA5	basal.luminal	-0.000434077	-3.02327
272	EFNB2_EPHB1	basal.luminal	-0.000434077	#NAME?
273	EPHA1_EFNA4	basal.luminal	0.0209071	-3.53952
274	CEACAM1_CEACAM6	basal.luminal	3	-2.67116
275	CEACAM5_CEACAM6	basal.luminal	3	-2.67116
276	CEACAM8_CEACAM6	basal.luminal	3	-2.67116
277	CEACAM6_CEACAM6	basal.luminal	3	-2.67116
278	CEACAM1_CEACAM8	basal.luminal	3	-2.67116
279	VEGFA_FLT1	basal.luminal	1.34679	-1.8997
280	FZD6_WNT5A	basal.luminal	3	-0.800877
281	C3_C3AR1	basal.luminal	3	-1.85726
282	CEACAM5_CEACAM1	basal.luminal	3	-2.67116
283	CEACAM5_CD1D	basal.luminal	0.0467237	-3.03505
284	PROS1_AXL	basal.luminal	-0.000434077	-2.26534
285	PROS1_TYRO3	basal.luminal	3	-2.42663
286	CSF1R_CSF1	basal.luminal	-0.000434077	-4.29336
287	CSF1R_IL34	basal.luminal	-0.000434077	-4.8365
288	CD55_ADGRE5	basal.luminal	2.30103	-3.02327
289	PDGFRA_PDGFC	basal.luminal	0.0670192	-2.79586
290	AXL_IL15RA	basal.luminal	3	-1.58208
291	AXL_GAS6	basal.luminal	0.00480371	-1.64837
292	TYRO3_GAS6	basal.luminal	-0.000434077	-4.1078
293	LTBR_LTB	basal.luminal	0.474955	-2.84684
294	DSC2_DSG2	basal.luminal	-0.000434077	-1.96016
295	LAMC1_aVb3 complex	basal.luminal	3	-1.38458
296	THBS1_aVb3 complex	basal.luminal	3	-0.268817
297	THY1_aVb3 complex	basal.luminal	1.88606	-2.18442
298	MMP2_aVb3 complex	basal.luminal	3	-1.36216
299	TNC_aVb3 complex	basal.luminal	3	-1.23786
300	PLAUR_aVb3 complex	basal.luminal	0.273273	-1.8625
301	FN1_a3b1 complex	basal.luminal	0.00480371	-0.873027
302	THBS1_a3b1 complex	basal.luminal	3	-0.392137
303	FN1_a5b1 complex	basal.luminal	0.00130484	-0.965784
304	FBN1_a5b1 complex	basal.luminal	0.756962	-2.25843
305	TNC_a8b1 complex	basal.luminal	-0.000434077	-1.78588
306	FN1_aVb1 complex	basal.luminal	0.340084	-0.486004
307	FN1_aVb5 complex	basal.luminal	0.113509	-0.621488
308	LAMC1_a6b1 complex	basal.luminal	3	-0.652901
309	TNC_aVb6 complex	basal.luminal	3	-1.26534
310	TGFB1_aVb6 complex	basal.luminal	2.04576	-1.94898
311	ACVR1_BMPR2_BMP7	basal.luminal	-0.000434077	-3.47393
312	ACVR_1A2A receptor_BMP7	basal.luminal	-0.000434077	-4.32193
313	BMPR1A_BMPR2_BMP7	basal.luminal	-0.000434077	-3.02327
314	BMR1A_ACR2A_BMP7	basal.luminal	-0.000434077	-4.32193
315	ACVR_1A2A receptor_INHBA	basal.luminal	3	-1.81604
316	ACVR_1B2A receptor_INHBA	basal.luminal	3	-1.88364
317	ACVR_1A2A receptor_INHBB	basal.luminal	3	-2.152
318	ACVR_1B2A receptor_INHBB	basal.luminal	3	-2.24469
319	ACVR_1B2A receptor_BMP3	basal.luminal	3	-3.81604
320	CNTF-1R_CLCF1	basal.luminal	3	-3.27928
321	IL6 receptor_IL6	basal.luminal	-0.000434077	-5.96578
322	TGFB1_TGFbeta receptor1	basal.luminal	0.00656377	-2.46594
323	TGFB1_TGFbeta receptor2	basal.luminal	0.102923	-2.11404
324	NRG1_a6b4 complex	basal.luminal	3	-1.26882
325	IGF1_a6b4 complex	basal.luminal	1.88606	-1.92139
326	PlexinA1_complex2_SEMA6D	basal.luminal	-0.000434077	-4.75633
327	SPP1_CD44	luminal.basal	0.170053	-0.550043
328	HGF_CD44	luminal.basal	-0.000434077	#NAME?
329	FGF1_FGFR2	luminal.basal	0.0604807	-2.93236
330	CD44_FGFR2	luminal.basal	1.19382	-0.85726
331	TIMP1_FGFR2	luminal.basal	0.0530567	-1.662
332	FGFR1_FGFR2	luminal.basal	0.102373	-1.22095
333	FGF1_FGFR3	luminal.basal	-0.000434077	-4.4112
334	FGFR2_FGFR3	luminal.basal	-0.000434077	-2.35107
335	FGF1_TGFBR3	luminal.basal	3	-2.54793
336	TGFB1_TGFBR3	luminal.basal	3	-1.45403
337	INHA_TGFBR3	luminal.basal	3	-2.59074
338	TGFB3_TGFBR3	luminal.basal	1.39794	-2.23786
339	TGFB2_TGFBR3	luminal.basal	1.60206	-1.9885
340	CXADR_FAM3C	luminal.basal	1.60206	-1.1078
341	PGRMC2_CCL4L2	luminal.basal	0.0604807	-2.32193
342	EGFR_NRG1	luminal.basal	1.48149	-2.1016
343	ADGRL1_NRG1	luminal.basal	-0.000434077	-2.16488
344	ERBB3_NRG1	luminal.basal	3	-1.57777
345	EGFR_TGFA	luminal.basal	0.00480371	-3.8997
346	EGFR_TGFB1	luminal.basal	-0.000434077	-2.72738
347	EGFR_MIF	luminal.basal	-0.000434077	0.109695
348	CD74_MIF	luminal.basal	-0.000434077	0.332278
349	EGFR_AREG	luminal.basal	-0.000434077	-3.04692
350	ICAM1_AREG	luminal.basal	-0.000434077	-1.96016
351	TNFRSF1B_GRN	luminal.basal	1.48149	-0.948976
352	EGFR_BTC	luminal.basal	-0.000434077	-5.2109
353	ERBB3_BTC	luminal.basal	-0.000434077	-2.96578
354	EGFR_COPA	luminal.basal	0.127261	-1.95456
355	CD74_COPA	luminal.basal	0.00130484	-1.191
356	EGFR_EPGN	luminal.basal	-0.000434077	-4.53952
357	CD44_HBEGF	luminal.basal	1.55284	-0.452057
358	CD74_APP	luminal.basal	0.0132283	-0.212568
359	NRP1_PGF	luminal.basal	3	-2.29336
360	NRP2_PGF	luminal.basal	0.280669	-2.6529
361	FLT1_PGF	luminal.basal	3	-2.191
362	FLT1_VEGFB	luminal.basal	3	-2.78588
363	NRP2_SEMA3F	luminal.basal	0.00656377	-3.87832
364	NRP2_SEMA3C	luminal.basal	0.185752	-2.53952
365	CCL4L2_VSIR	luminal.basal	0.352617	-2.59074
366	TNF_VSIR	luminal.basal	3	-1.20091
367	CCL4_SLC7A1	luminal.basal	0.239578	-2.57347
368	CSF1_SLC7A1	luminal.basal	-0.000434077	-3.42663
369	CCL3_IDE	luminal.basal	0.0670192	-3.52284
370	IGF1_IGF1R	luminal.basal	-0.000434077	#NAME?
371	BDNF_NTRK2	luminal.basal	0.879426	-3.49005
372	NTF4_NTRK2	luminal.basal	0.140261	-3.44222
373	BDNF_SORT1	luminal.basal	-0.000434077	-4.23786
374	GRN_SORT1	luminal.basal	-0.000434077	-1.23107
375	COPA_SORT1	luminal.basal	-0.000434077	-2.30757
376	BDNF_F11R	luminal.basal	0.00130484	-1.53533
377	FAM3C_CLEC2D	luminal.basal	2.04576	-1.1976
378	TNF_DAG1	luminal.basal	3	-0.522841
379	TNF_NOTCH1	luminal.basal	3	-0.902389
380	DLL1_NOTCH1	luminal.basal	-0.000434077	-2.52284
381	TNF_SEMA4C	luminal.basal	3	-1.03209
382	PLXNB2_SEMA4C	luminal.basal	0.0731433	-1.82623
383	TNF_TNFRSF1A	luminal.basal	3	-0.76366
384	TNF_FAS	luminal.basal	3	-0.968605
385	TNF_TNFRSF1B	luminal.basal	3	-1.2723
386	TNF_RIPK1	luminal.basal	3	-1.22769
387	TNF_PTPRS	luminal.basal	3	-0.854649
388	PTN_PTPRS	luminal.basal	2.30103	-0.100051
389	TNF_CELSR2	luminal.basal	3	-1.12658
390	ACKR3_CXCL12	luminal.basal	0.681937	-1.62593
391	NCAM1_BDNF	luminal.basal	-0.000434077	-4.4112
392	NCAM1_GDNF	luminal.basal	-0.000434077	-4.18442
393	NOTCH1_WNT4	luminal.basal	-0.000434077	-2.52284
394	FZD6_WNT4	luminal.basal	-0.000434077	-3.2109
395	NOTCH1_JAG1	luminal.basal	0.294136	-1.53533
396	PDGFB_LRP1	luminal.basal	2.30103	-1.90509
397	BMP7_PTPRK	luminal.basal	-0.000434077	-2.53952
398	WNT5A_PTPRK	luminal.basal	3	-0.508403
399	PDGFB_PDGFRA	luminal.basal	1.48149	-2.59074
400	WNT5A_FZD1	luminal.basal	3	-0.771027
401	WNT4_FZD1	luminal.basal	3	-0.99137
402	WNT7B_FZD1	luminal.basal	3	-1.5187
403	WNT5A_FZD2	luminal.basal	3	-0.477944
404	WNT5A_ANTXR1	luminal.basal	3	-0.603841
405	WNT5A_FZD3	luminal.basal	3	-0.739372
406	WNT5A_ROR1	luminal.basal	3	-0.823677
407	FGFR1_NCAM1	luminal.basal	2.30103	-0.982791
408	FGFR2_EPHA4	luminal.basal	3	-2.12658
409	EFNA1_EPHA4	luminal.basal	3	-2.05889
410	EFNA4_EPHA4	luminal.basal	0.464706	-3.25154
411	EFNA5_EPHA4	luminal.basal	0.0264104	-3.57347
412	EFNB2_EPHA4	luminal.basal	0.295849	-3.68038
413	FGFR3_EPHA4	luminal.basal	2.04576	-3.699
414	FGFR2_XPR1	luminal.basal	2.30103	-1.92139
415	WNT4_SMO	luminal.basal	3	-0.888969
416	WNT7B_FZD4	luminal.basal	-0.000434077	-1.6529
417	DLL1_NOTCH2	luminal.basal	-0.000434077	-2.88897
418	JAG1_NOTCH2	luminal.basal	0.0101054	-1.91594
419	DLL1_NOTCH3	luminal.basal	-0.000434077	-5.01159
420	JAG1_NOTCH3	luminal.basal	-0.000434077	-2.63487
421	PLXNB2_PTN	luminal.basal	0.075204	-0.512514
422	PLXNB2_SEMA4D	luminal.basal	-0.000434077	-2.47393
423	PLXNB1_SEMA4D	luminal.basal	-0.000434077	-3.79586
424	EFNA2_EPHA1	luminal.basal	0.104025	-4.01159
425	EFNA1_EPHA1	luminal.basal	1.67778	-2.17788
426	EFNA1_EPHA2	luminal.basal	1.76955	-1.8365
427	NRG1_LSR	luminal.basal	-0.000434077	-1.6529
428	NRG1_NETO2	luminal.basal	-0.000434077	-3.85726
429	NRG1_LGR4	luminal.basal	-0.000434077	-2.38836
430	SEMA4A_PLXND1	luminal.basal	0.388277	-3.71786
431	EPHB6_EFNB2	luminal.basal	0.145694	-3.38082
432	EPHA4_EFNB1	luminal.basal	-0.000434077	#NAME?
433	EPHA1_EFNA5	luminal.basal	3	-2.64386
434	EPHA2_EFNA5	luminal.basal	2.04576	-2.21759
435	EFNB2_EPHB1	luminal.basal	0.20412	-3.8365
436	EPHA1_EFNA4	luminal.basal	2.04576	-2.87832
437	CEACAM1_CEACAM6	luminal.basal	3	-2.67116
438	CEACAM5_CEACAM6	luminal.basal	3	-2.67116
439	CEACAM8_CEACAM6	luminal.basal	3	-2.67116
440	CEACAM6_CEACAM6	luminal.basal	3	-2.67116
441	CEACAM1_CEACAM8	luminal.basal	3	-2.67116
442	VEGFA_FLT1	luminal.basal	-0.000434077	-2.04097
443	FZD6_WNT5A	luminal.basal	-0.000434077	-2.63487
444	C3_C3AR1	luminal.basal	-0.000434077	-4.18442
445	CEACAM5_CEACAM1	luminal.basal	3	-2.67116
446	CEACAM5_CD1D	luminal.basal	2.04576	-2.38082
447	PROS1_AXL	luminal.basal	0.204815	-1.72261
448	PROS1_TYRO3	luminal.basal	-0.000434077	-4.57347
449	CSF1R_CSF1	luminal.basal	-0.000434077	-3.04692
450	CSF1R_IL34	luminal.basal	-0.000434077	-4.2109
451	CD55_ADGRE5	luminal.basal	0.05061	-3.8365
452	PDGFRA_PDGFC	luminal.basal	-0.000434077	#NAME?
453	AXL_IL15RA	luminal.basal	-0.000434077	-3.1078
454	AXL_GAS6	luminal.basal	0.00305075	-1.68501
455	TYRO3_GAS6	luminal.basal	3	-1.79086
456	LTBR_LTB	luminal.basal	-0.000434077	-2.78588
457	DSC2_DSG2	luminal.basal	0.616185	-2.20423
458	LAMC1_aVb3 complex	luminal.basal	-0.000434077	-2.39593
459	THBS1_aVb3 complex	luminal.basal	-0.000434077	-1.28279
460	THY1_aVb3 complex	luminal.basal	-0.000434077	-3.26534
461	MMP2_aVb3 complex	luminal.basal	-0.000434077	-3.04692
462	TNC_aVb3 complex	luminal.basal	-0.000434077	-2.61706
463	PLAUR_aVb3 complex	luminal.basal	0.920819	-1.68966
464	FN1_a3b1 complex	luminal.basal	1.38722	-0.415037
465	THBS1_a3b1 complex	luminal.basal	-0.000434077	-1.21759
466	FN1_a5b1 complex	luminal.basal	1.38722	-0.475936
467	FBN1_a5b1 complex	luminal.basal	-0.000434077	-3.23786
468	TNC_a8b1 complex	luminal.basal	-0.000434077	-3.44222
469	FN1_aVb1 complex	luminal.basal	0.879426	-0.356606
470	FN1_aVb5 complex	luminal.basal	1.03621	-0.386468
471	LAMC1_a6b1 complex	luminal.basal	-0.000434077	-1.35476
472	TNC_aVb6 complex	luminal.basal	-0.000434077	-3.662
473	TGFB1_aVb6 complex	luminal.basal	-0.000434077	-2.02327
474	ACVR1_BMPR2_BMP7	luminal.basal	3	-2.08927
475	ACVR_1A2A receptor_BMP7	luminal.basal	-0.000434077	-2.82623
476	BMPR1A_BMPR2_BMP7	luminal.basal	1.4318	-2.08927
477	BMR1A_ACR2A_BMP7	luminal.basal	-0.000434077	-2.82623
478	ACVR_1A2A receptor_INHBA	luminal.basal	-0.000434077	-3.33643
479	ACVR_1B2A receptor_INHBA	luminal.basal	-0.000434077	-3.15843
480	ACVR_1A2A receptor_INHBB	luminal.basal	-0.000434077	-3.55639
481	ACVR_1B2A receptor_INHBB	luminal.basal	-0.000434077	-3.36587
482	ACVR_1B2A receptor_BMP3	luminal.basal	-0.000434077	-5.05889
483	CNTF-1R_CLCF1	luminal.basal	-0.000434077	-4.50635
484	IL6 receptor_IL6	luminal.basal	1.88606	-3.4112
485	TGFB1_TGFbeta receptor1	luminal.basal	3	-1.78091
486	TGFB1_TGFbeta receptor2	luminal.basal	1.88606	-1.69432
487	NRG1_a6b4 complex	luminal.basal	-0.000434077	-2.35845
488	IGF1_a6b4 complex	luminal.basal	-0.000434077	#NAME?
489	PlexinA1_complex2_SEMA6D	luminal.basal	2.04576	-3.09542
490	SPP1_CD44	luminal.luminal	1.34679	-0.296899
491	HGF_CD44	luminal.luminal	-0.000434077	#NAME?
492	FGF1_FGFR2	luminal.luminal	3	-2.191
493	CD44_FGFR2	luminal.luminal	3	-0.646112
494	TIMP1_FGFR2	luminal.luminal	0.79588	-1.31115
495	FGFR1_FGFR2	luminal.luminal	1.5376	-0.951764
496	FGF1_FGFR3	luminal.luminal	1.76955	-3.8997
497	FGFR2_FGFR3	luminal.luminal	3	-2.2109
498	FGF1_TGFBR3	luminal.luminal	-0.000434077	-4.75633
499	TGFB1_TGFBR3	luminal.luminal	-0.000434077	-2.11404
500	INHA_TGFBR3	luminal.luminal	-0.000434077	-4.96578
501	TGFB3_TGFBR3	luminal.luminal	-0.000434077	-3.68038
502	TGFB2_TGFBR3	luminal.luminal	-0.000434077	-3.08314
503	CXADR_FAM3C	luminal.luminal	3	-0.926865
504	PGRMC2_CCL4L2	luminal.luminal	0.0118872	-2.49005
505	EGFR_NRG1	luminal.luminal	-0.000434077	-3.79586
506	ADGRL1_NRG1	luminal.luminal	-0.000434077	-4.01159
507	ERBB3_NRG1	luminal.luminal	0.0172766	-2.52284
508	EGFR_TGFA	luminal.luminal	0.0154727	-3.8997
509	EGFR_TGFB1	luminal.luminal	1.4318	-1.98279
510	EGFR_MIF	luminal.luminal	2.30103	0.395063
511	CD74_MIF	luminal.luminal	0.37366	0.580145
512	EGFR_AREG	luminal.luminal	3	-0.646112
513	ICAM1_AREG	luminal.luminal	3	-0.367732
514	TNFRSF1B_GRN	luminal.luminal	0.455932	-1.0145
515	EGFR_BTC	luminal.luminal	0.0958256	-4.23786
516	ERBB3_BTC	luminal.luminal	3	-2.68966
517	EGFR_COPA	luminal.luminal	0.00130484	-2.24469
518	CD74_COPA	luminal.luminal	-0.000434077	-1.35476
519	EGFR_EPGN	luminal.luminal	0.66354	-3.26534
520	CD44_HBEGF	luminal.luminal	1.4318	-0.347399
521	CD74_APP	luminal.luminal	-0.000434077	-0.506353
522	NRP1_PGF	luminal.luminal	-0.000434077	-3.75633
523	NRP2_PGF	luminal.luminal	-0.000434077	-5.15843
524	FLT1_PGF	luminal.luminal	-0.000434077	-3.50635
525	FLT1_VEGFB	luminal.luminal	1.88606	-2.76611
526	NRP2_SEMA3F	luminal.luminal	-0.000434077	-4.64386
527	NRP2_SEMA3C	luminal.luminal	-0.000434077	-4.15843
528	CCL4L2_VSIR	luminal.luminal	-0.000434077	-3.07097
529	TNF_VSIR	luminal.luminal	-0.000434077	-1.36587
530	CCL4_SLC7A1	luminal.luminal	0.0204516	-2.82623
531	CSF1_SLC7A1	luminal.luminal	-0.000434077	-3.92139
532	CCL3_IDE	luminal.luminal	1.13668	-3.02327
533	IGF1_IGF1R	luminal.luminal	-0.000434077	#NAME?
534	BDNF_NTRK2	luminal.luminal	-0.000434077	#NAME?
535	NTF4_NTRK2	luminal.luminal	-0.000434077	#NAME?
536	BDNF_SORT1	luminal.luminal	2.30103	-3.03505
537	GRN_SORT1	luminal.luminal	0.806875	-1.0145
538	COPA_SORT1	luminal.luminal	0.467246	-1.88364
539	BDNF_F11R	luminal.luminal	3	-0.982791
540	FAM3C_CLEC2D	luminal.luminal	0.208309	-1.49005
541	TNF_DAG1	luminal.luminal	3	-0.680382
542	TNF_NOTCH1	luminal.luminal	3	-1.04394
543	DLL1_NOTCH1	luminal.luminal	-0.000434077	-3.01159
544	TNF_SEMA4C	luminal.luminal	3	-0.590745
545	PLXNB2_SEMA4C	luminal.luminal	3	-1.12973
546	TNF_TNFRSF1A	luminal.luminal	3	-0.810966
547	TNF_FAS	luminal.luminal	3	-1.22095
548	TNF_TNFRSF1B	luminal.luminal	3	-1.13924
549	TNF_RIPK1	luminal.luminal	3	-1.24811
550	TNF_PTPRS	luminal.luminal	3	-1.08314
551	PTN_PTPRS	luminal.luminal	1.18709	-0.231075
552	TNF_CELSR2	luminal.luminal	3	-1.07704
553	ACKR3_CXCL12	luminal.luminal	-0.000434077	-3.92139
554	NCAM1_BDNF	luminal.luminal	-0.000434077	-4.4112
555	NCAM1_GDNF	luminal.luminal	-0.000434077	#NAME?
556	NOTCH1_WNT4	luminal.luminal	3	-0.803393
557	FZD6_WNT4	luminal.luminal	3	-0.982791
558	NOTCH1_JAG1	luminal.luminal	0.00130484	-1.9771
559	PDGFB_LRP1	luminal.luminal	-0.000434077	-2.8365
560	BMP7_PTPRK	luminal.luminal	-0.000434077	-2.32193
561	WNT5A_PTPRK	luminal.luminal	3	-0.452057
562	PDGFB_PDGFRA	luminal.luminal	-0.000434077	#NAME?
563	WNT5A_FZD1	luminal.luminal	3	-0.836501
564	WNT4_FZD1	luminal.luminal	3	-1.06794
565	WNT7B_FZD1	luminal.luminal	3	-1.63039
566	WNT5A_FZD2	luminal.luminal	3	-0.531156
567	WNT5A_ANTXR1	luminal.luminal	-0.000434077	-0.854649
568	WNT5A_FZD3	luminal.luminal	-0.000434077	-0.84944
569	WNT5A_ROR1	luminal.luminal	-0.000434077	-0.862496
570	FGFR1_NCAM1	luminal.luminal	-0.000434077	-1.54793
571	FGFR2_EPHA4	luminal.luminal	-0.000434077	#NAME?
572	EFNA1_EPHA4	luminal.luminal	-0.000434077	#NAME?
573	EFNA4_EPHA4	luminal.luminal	-0.000434077	#NAME?
574	EFNA5_EPHA4	luminal.luminal	-0.000434077	#NAME?
575	EFNB2_EPHA4	luminal.luminal	-0.000434077	#NAME?
576	FGFR3_EPHA4	luminal.luminal	-0.000434077	#NAME?
577	FGFR2_XPR1	luminal.luminal	2.04576	-1.87303
578	WNT4_SMO	luminal.luminal	3	-0.83908
579	WNT7B_FZD4	luminal.luminal	3	-1.5951
580	DLL1_NOTCH2	luminal.luminal	-0.000434077	-3.01159
581	JAG1_NOTCH2	luminal.luminal	0.00656377	-1.9771
582	DLL1_NOTCH3	luminal.luminal	-0.000434077	-3.38082
583	JAG1_NOTCH3	luminal.luminal	0.166216	-2.14561
584	PLXNB2_PTN	luminal.luminal	2.30103	-0.129734
585	PLXNB2_SEMA4D	luminal.luminal	3	-2.02327
586	PLXNB1_SEMA4D	luminal.luminal	3	-2.86775
587	EFNA2_EPHA1	luminal.luminal	1.39794	-3.35107
588	EFNA1_EPHA1	luminal.luminal	3	-1.95456
589	EFNA1_EPHA2	luminal.luminal	3	-1.67577
590	NRG1_LSR	luminal.luminal	0.657577	-0.96016
591	NRG1_NETO2	luminal.luminal	-0.000434077	-3.94342
592	NRG1_LGR4	luminal.luminal	-0.000434077	-3.57347
593	SEMA4A_PLXND1	luminal.luminal	-0.000434077	-4.53952
594	EPHB6_EFNB2	luminal.luminal	0.00833099	-3.81604
595	EPHA4_EFNB1	luminal.luminal	-0.000434077	#NAME?
596	EPHA1_EFNA5	luminal.luminal	0.0942041	-3.30757
597	EPHA2_EFNA5	luminal.luminal	0.0958256	-2.67116
598	EFNB2_EPHB1	luminal.luminal	-0.000434077	#NAME?
599	EPHA1_EFNA4	luminal.luminal	0.657577	-3.02327
600	CEACAM1_CEACAM6	luminal.luminal	3	-2.06492
601	CEACAM5_CEACAM6	luminal.luminal	3	-2.06492
602	CEACAM8_CEACAM6	luminal.luminal	3	-2.06492
603	CEACAM6_CEACAM6	luminal.luminal	3	-2.06492
604	CEACAM1_CEACAM8	luminal.luminal	3	-2.06492
605	VEGFA_FLT1	luminal.luminal	1.5376	-1.67116
606	FZD6_WNT5A	luminal.luminal	3	-0.761213
607	C3_C3AR1	luminal.luminal	-0.000434077	-3.75633
608	CEACAM5_CEACAM1	luminal.luminal	3	-2.06492
609	CEACAM5_CD1D	luminal.luminal	3	-2.29336
610	PROS1_AXL	luminal.luminal	-0.000434077	-3.75633
611	PROS1_TYRO3	luminal.luminal	0.00130484	-4.26534
612	CSF1R_CSF1	luminal.luminal	-0.000434077	-4.60823
613	CSF1R_IL34	luminal.luminal	-0.000434077	-5.26534
614	CD55_ADGRE5	luminal.luminal	1.25181	-3.05889
615	PDGFRA_PDGFC	luminal.luminal	-0.000434077	#NAME?
616	AXL_IL15RA	luminal.luminal	-0.000434077	-3.26534
617	AXL_GAS6	luminal.luminal	-0.000434077	-3.47393
618	TYRO3_GAS6	luminal.luminal	0.00130484	-3.87832
619	LTBR_LTB	luminal.luminal	1.56864	-2.58208
620	DSC2_DSG2	luminal.luminal	3	-1.57777
621	LAMC1_aVb3 complex	luminal.luminal	0.00305075	-2.13289
622	THBS1_aVb3 complex	luminal.luminal	-0.000434077	-1.15521
623	THY1_aVb3 complex	luminal.luminal	-0.000434077	-2.81604
624	MMP2_aVb3 complex	luminal.luminal	0.00130484	-2.6529
625	TNC_aVb3 complex	luminal.luminal	-0.000434077	-2.31473
626	PLAUR_aVb3 complex	luminal.luminal	1.67778	-1.52284
627	FN1_a3b1 complex	luminal.luminal	0.764472	-0.514573
628	THBS1_a3b1 complex	luminal.luminal	-0.000434077	-1.39214
629	FN1_a5b1 complex	luminal.luminal	0.716699	-0.586406
630	FBN1_a5b1 complex	luminal.luminal	-0.000434077	-4.23786
631	TNC_a8b1 complex	luminal.luminal	-0.000434077	-3.8997
632	FN1_aVb1 complex	luminal.luminal	1.5376	-0.204233
633	FN1_aVb5 complex	luminal.luminal	1.38722	-0.314733
634	LAMC1_a6b1 complex	luminal.luminal	0.0584886	-1.05589
635	TNC_aVb6 complex	luminal.luminal	0.0118872	-2.37333
636	TGFB1_aVb6 complex	luminal.luminal	3	-1.46993
637	ACVR1_BMPR2_BMP7	luminal.luminal	-0.000434077	-3.12029
638	ACVR_1A2A receptor_BMP7	luminal.luminal	-0.000434077	-5.57347
639	BMPR1A_BMPR2_BMP7	luminal.luminal	-0.000434077	-3.13289
640	BMR1A_ACR2A_BMP7	luminal.luminal	-0.000434077	-5.57347
641	ACVR_1A2A receptor_INHBA	luminal.luminal	-0.000434077	-1.97143
642	ACVR_1B2A receptor_INHBA	luminal.luminal	-0.000434077	-1.90509
643	ACVR_1A2A receptor_INHBB	luminal.luminal	-0.000434077	-2.35845
644	ACVR_1B2A receptor_INHBB	luminal.luminal	-0.000434077	-2.26534
645	ACVR_1B2A receptor_BMP3	luminal.luminal	-0.000434077	-3.8997
646	CNTF-1R_CLCF1	luminal.luminal	0.0136762	-4.2109
647	IL6 receptor_IL6	luminal.luminal	-0.000434077	-4.92139
648	TGFB1_TGFbeta receptor1	luminal.luminal	1.88606	-1.82623
649	TGFB1_TGFbeta receptor2	luminal.luminal	2.30103	-1.58641
650	NRG1_a6b4 complex	luminal.luminal	0.0132283	-1.9771
651	IGF1_a6b4 complex	luminal.luminal	-0.000434077	#NAME?
652	PlexinA1_complex2_SEMA6D	luminal.luminal	-0.000434077	-4.2109
